# Supplementary material for: Common Cold Coronavirus Test Positivity Decreased After Widespread SARS-CoV-2 Experience
Source: Open Forum Infect Dis. 2025 Jun 18;12(7):ofaf326. doi: 10.1093/ofid/ofaf326 (PMC12207968; doi:10.1093/ofid/ofaf326)
Supplement: ofaf326_Supplementary_Data [file ofaf326_supplementary_data.zip]

Archive with 4 entries (4 files):
- Supplementary Figure 1.tif
- Supplementary Figure 2.tif
- Supplementary Figure Captions OFID_R2.docx
- Supplementary Tables.docx
